# Supplementary material for: Bacterial Carriage of Genes Encoding Fibronectin-Binding Proteins Is Associated with Long-Term Persistence of Staphylococcus aureus in the Nasal and Gut Microbiota of Infants
Source: Appl Environ Microbiol. 2021 Jul 13;87(15):e00671-21. doi: 10.1128/AEM.00671-21 (PMC8276802; doi:10.1128/AEM.00671-21)
Supplement: Supplemental file 1 — Table S1. Download AEM.00671-21-s0001.xlsx, PDF file, 16 KB [file aem.00671-21-s0001.xlsx]

## Sheet: Suplementary Table
Supplementary Table 1. Colonization behaviors of the 132 S. aureus strains investigated
Category	Colonization behavior	n	n (sum)
Found only in nose			32
	NosePer	4
	NoseTra	12
	NoseUnclass	16
Found only in rectum/faeces			56
	GutPer	6
	GutTra	20
	GutUnclass	30
Found both in nose and rectum/feces (in the same infant)			44
	NosePer GutPer	22
	NosePer GutTra	1
	NosePer GutUnclass	5
	GutPer NoseTra	5
	GutPer NoseUnclass	6
	NoseUnclass GutTra	0
	NoseUnclasss GutUnclass	4
	NoseTra GutTra	1
	NoseTra GutUnclass	0
Nose-persistent strains			32
Gut-persistent strains			39
Persistent at ≥1 site			49
Always persistent (never transient)			43
Always transient (never persistent)			33
Per = Persistent, i.e., a strain that was repeatedly isolated from the nose or gut of an infant over a period of at least 3 weeks.
Tra = Transient, i.e., a strain that was repeatedly isolated from the nose or gut of an infant over a period of less than
3 weeks during the first month, or isolated only once at 1 or 2 months of age.
Unclass = Unclassified, i.e., a strain that was isolated only once from an infant in a sample obtained at 4, 6, 12, 18 or
36 months of age.
Always persistent = A strain that was persistent at one site and was resident, unclassified or absent (but never transient) at the other site.
Always transient = A strain that was transient at one site and transient or absent at the other site.
